# Supplementary material for: A Comparison of Normalization Techniques for Individual Baseline-Free Estimation of Absolute Hypovolemic Status Using a Porcine Model
Source: Biosensors (Basel). 2024 Jan 23;14(2):61. doi: 10.3390/bios14020061 (PMC10886994; doi:10.3390/bios14020061)
Supplement: Supplementary file 1 [file biosensors-14-00061-s001.zip]

Archive with 1 entries (1 files):
- biosensors-2759088-supplementary.pdf
